# Supplementary material for: Dual-Model GWAS Analysis and Genomic Selection of Maize Flowering Time-Related Traits
Source: Genes (Basel). 2024 Jun 4;15(6):740. doi: 10.3390/genes15060740 (PMC11203321; doi:10.3390/genes15060740)
Supplement: Supplementary file 1 [file genes-15-00740-s001.zip]

Archive with 1 entries (1 files):
- genes-3001697-supplementary.pdf
